# Supplementary material for: Modeling Synaptic Integration of Bursty and β Oscillatory Inputs in Ventromedial Motor Thalamic Neurons in Normal and Parkinsonian States
Source: eNeuro. 2023 Dec 8;10(12):ENEURO.0237-23.2023. doi: 10.1523/ENEURO.0237-23.2023 (PMC10726287; doi:10.1523/ENEURO.0237-23.2023)
Supplement: Extended Data Table 3-1 — Equations of active membrane properties. Bold literals indicate the free parameters (see Table 3). Download Figure 3-1, TIF file. [file enu-eN-NWR-0237-23-s03.tex]

\documentclass[10pt]{article}
\usepackage{longtable}
\usepackage[legalpaper, portrait, margin=1in]{geometry}

\usepackage[T1]{fontenc} % higher quality font encoding

\usepackage{helvet}

\renewcommand{\familydefault}{\sfdefault}

\usepackage{amsmath}
\usepackage{mathtools}
\title{Modeling synaptic integration of bursty and beta oscillatory inputs in ventromedial motor thalamic neurons in normal and parkinsonian states  }
\author{Francesco Cavarretta and Dieter Jaeger}


\begin{document}


\maketitle
\newpage
\begin{center}
\begin{longtable}{| p{.07\textwidth} | p{.125\textwidth} | p{0.8\textwidth} | } 
\hline
\hline
Channel type & Variable type & Equation(s) &
\hline
\hline
$BK$ & Activation & \begin{equation*}
\alpha_n\left(v, \left[Ca^{2+}\right]\right)=exp\left(-\frac{v-30}{57.83}\right) \cdot 10^{\frac{2.54}{1+exp\left(\frac{log_{10}\left[Ca^{2+}\right]+2.22}{2.05}\right)}-1.28}
\end{equation*} \\

& & \begin{equation*}
\beta_n\left(v, \left[Ca^{2+}\right]\right)=-\frac{v-30}{26.38}exp\left(-\frac{v-30}{26.38}\right) \cdot 10^{\frac{2.54}{1+exp\left(\frac{log_{10}\left[Ca^{2+}\right]+2.13}{2.05}\right)}-3.34}
\end{equation*} \\

& & \begin{equation*}
\tau_n\left(v, \left[Ca^{2+}\right]\right)=min\left\{0.01, \frac{\textbf{T}_{BK}}{\alpha_n\left(v+\textbf{V}_{sh}, \left[Ca^{2+}\right]\right)+\beta_n\left(v+\textbf{V}_{sh}, \left[Ca^{2+}\right]\right)}\right\}
\end{equation*} \\

& & \begin{equation*}
V_{h}\left(v, \left[Ca^{2+}\right]\right)=
\begin{cases}
   152 & \text{if } log_{10}\left[Ca^{2+}\right]\leq -3.9\\
   -47.7 & \text{if } log_{10}\left[Ca^{2+}\right]\geq 0.2\\
   -48.71 \cdot log_{10}\left[Ca^{2+}\right]-37.95              & \text{otherwise}
\end{cases}
\end{equation*} \\

& & \begin{equation*}
n_{+\infty}\left(v, \left[Ca^{2+}\right]\right)=\frac{1}{1+exp\left(\frac{v+\text{V}_{sh}-V_h\left(\left[Ca^{2+}\right]\right)}{11.1}\right)}
\end{equation*} \\


\hline

& Current & \begin{equation*}
I\left(v, \left[Ca^{2+}\right]\right) = n \left(v, \left[Ca^{2+}\right]\right) \left(v-E_{K}\right)
\end{equation*} \\

\hline
\hline

$K_{SK}$ & Activation & \begin{equation*}
m_{+\infty}\left(\left[Ca^{2+}\right]\right)=\frac{1}{1+\left(\frac{0.00043}{\left[Ca^{2+}\right]}\right)^{4.8}}
\end{equation*} \\\hline

& Current & \begin{equation*}
I\left(\left[Ca^{2+}\right]\right) = m \left(\left[Ca^{2+}\right]\right) \left(v-E_{K}\right)
\end{equation*} \\

\hline
\hline

$Na_T$ & Activation & \begin{equation*}
\alpha_m\left(v\right) =-\frac{ 0.32  \left(v + 42.5\right) } {exp\left(-\frac{ v + 42.5 }{4}\right)-1}
\end{equation*} \\

& & \begin{equation*}
\beta_m\left(v\right) =\frac{ 0.28  \left(v + 15.5  \right) } {exp\left(\frac{v + 15.5 }{5}\right)-1}
\end{equation*} \\

& & \begin{equation*}
\tau_m\left(v\right)=\frac{1}{\alpha_m\left(v\right)+\beta_m\left(v\right)}\textbf{T}_m
\end{equation*} \\

& & \begin{equation*}
m_{+\infty}\left(v\right)=\frac{\alpha_m\left(v\right)}{\alpha_m\left(v\right)+\beta_m\left(v\right)}
\end{equation*} \\

\hline

& Inactivation & \begin{equation*}
\alpha_h\left(v\right) =0.128 \cdot exp\left(-\frac{v+38.5}{18}\right)
\end{equation*} \\

& & \begin{equation*}
\beta_h\left(v\right) = \frac{4}{1+exp\left(-\frac{v+15.5}{5}\right)}
\end{equation*} \\

& & \begin{equation*}
\tau_h\left(v\right)=\frac{1}{\alpha_h\left(v\right)+\beta_h\left(v\right)}\textbf{T}_h
\end{equation*} \\

& & \begin{equation*}
h_{+\infty}\left(v\right)=\frac{\alpha_h\left(v\right)}{\alpha_h\left(v\right)+\beta_h\left(v\right)}
\end{equation*} \\

\hline

& Current & \begin{equation*}
I\left(v\right) = m^3\left(v\right) h\left(v\right) \left(v-E_{Na}\right)
\end{equation*} \\


\hline
\hline

$Na_P$ & Activation & \begin{equation*}
\alpha_m\left(v\right) =-\frac{ 0.32  \left(v + 57.5 \right) } {exp\left(-\frac{ v + 57.5 }{6}\right)-1}
\end{equation*} \\

& & \begin{equation*}
\beta_m\left(v\right) =\frac{ 0.28  \left(v + 30.5  \right) } {exp\left(\frac{v + 30.5 }{7.5}\right)-1}
\end{equation*}  \\

& & \begin{equation*}
\tau_m\left(v\right)=\frac{1}{\alpha_m\left(v\right)+\beta_m\left(v\right)}
\end{equation*}  \\

& & \begin{equation*}
m_{+\infty}\left(v\right)=\frac{\alpha_m\left(v\right)}{\alpha_m\left(v\right)+\beta_m\left(v\right)}
\end{equation*} \\

\hline

& Inactivation & \begin{equation*}
\alpha_h\left(v\right) =0.128 \cdot exp\left(-\frac{v+53.5}{18}\right)
\end{equation*} \\

& & \begin{equation*}
\beta_h\left(v\right) = \frac{4}{1+exp\left(-\frac{v+30.5}{5}\right)}
\end{equation*} \\

& & \begin{equation*}
\tau_h\left(v\right)=\frac{1}{\alpha_h\left(v\right)+\beta_h\left(v\right)}
\end{equation*} \\

& & \begin{equation*}
h_{+\infty}\left(v\right)=\frac{\alpha_h\left(v\right)}{\alpha_h\left(v\right)+\beta_h\left(v\right)}
\end{equation*} \\

\hline

& Current & \begin{equation*}
I\left(v\right) = m^3\left(v\right) h\left(v\right) \left(v-E_{Na}\right)
\end{equation*} \\


\hline
\hline

$K_{DR}$ & Activation & \begin{equation*}
\alpha_n\left(v\right) =\frac{ 0.032  \left(v + 32.5 \right) } {exp\left(\frac{v + 32.5}{5}\right)-1}
\end{equation*} \\

& & \begin{equation*}
\beta_n\left(v\right) =0.5 \cdot exp\left(-\frac{v+46.5}{40}\right)
\end{equation*} \\

& & \begin{equation*}
\tau_n\left(v\right)=\frac{1}{\alpha_n\left(v\right)+\beta_n\left(v\right)}\textbf{T}_n
\end{equation*} \\

& & \begin{equation*}
n_{+\infty}\left(v\right)=\frac{\alpha_n\left(v\right)}{\alpha_n\left(v\right)+\beta_n\left(v\right)}
\end{equation*} \\

\hline

& Current & \begin{equation*}
I\left(v\right) = n^4 \left(v\right) \left(v-E_{K}\right)
\end{equation*} \\

\hline
\hline

$K_A$ & Activation & \begin{equation*}
\tau_{m, p}\left(v\right)  = 0.37 + \frac{1}{exp\left(\frac{v+35.8}{19.7}\right)+exp\left(-\frac{v+79.7}{12.7}\right)}
\end{equation*} \\

& & \begin{equation*}
m_{+\infty} \left(v\right) = \frac{1}{1+exp\left(-\frac{v+60}{8.5}\right)}
\end{equation*}  \\

& & \begin{equation*}
p_{+\infty} \left(v\right)= \frac{1}{1+exp\left(-\frac{v+36}{20}\right)}
\end{equation*} \\

\hline

& Inactivation & \begin{equation*}
\tau_{h}\left(v\right)  = \begin{cases}
19 & \text{if } v  < -63 \\
\frac{1}{exp\left(\frac{v+46}{5}\right)+exp\left(-\frac{v+238}{37.5}\right)} & \text{otherwise}
\end{cases}
\end{equation*} \\

& & \begin{equation*}
\tau_{q}\left(v\right)  = \begin{cases}
60 & \text{if } v < -73 \\
\frac{1}{exp\left(\frac{v+46}{5}\right)+exp\left(-\frac{v+238}{37.5}\right)} & \text{otherwise}
\end{cases}
\end{equation*} \\

& & \begin{equation*}
h_{+\infty} \left(v\right) = \frac{1}{1+exp\left(\frac{v+78}{6}\right)}
\end{equation*} \\

& & \begin{equation*}
q_{+\infty} \left(v\right) = \frac{1}{1+exp\left(\frac{v+78}{6}\right)}
\end{equation*} \\


\hline

& Current & \begin{equation*}
I\left(v\right) = \left [0.6 \cdot  m ^4 \left(v\right)  h \left(v\right)+0.4 \cdot p^4 \left(v\right) q \left(v\right) \right]\left(v-E_{K}\right)
\end{equation*} \\


\hline
\hline

$K_D$ & Activation &   \begin{equation*}
  \tau_m \left(v\right) = 2.8+37.1\cdot exp\left[-\left(\frac{v+22+\textbf{V}_{sh}}{3.1}\right)^2\right]
  \end{equation*}  \\
  
& & \begin{equation*}
  m_{+\infty}\left(v\right) = \frac{1}{1+exp\left(-\frac{v+22+\textbf{V}_{sh}}{7.4}\right)}
  \end{equation*}  \\
\hline  
& Inactivation & \begin{equation*}
  \tau_h\left(v\right) = 0.5+exp\left[-\left(v + 44+\textbf{V}_{sh}\right)^2\right]
  \end{equation*}  \\
  
& & \begin{equation*}
  h_{+\infty}\left(v\right) = 1-\frac{1}{1+exp\left(-\frac{v+44+\textbf{V}_{sh}}{4.3}\right)}
  \end{equation*}  \\

\hline
& Current & \begin{equation*}
I\left(v\right) = m \left(v\right)  h \left(v\right)\left(v-E_{K}\right)
\end{equation*} \\

\hline 
\hline


$K_M$ & Activation &   \begin{equation*}
    \tau_m\left(v\right) = \left\{13.4+26.3 \cdot exp\left[    -\left(\frac{v -26.7}{30.3 }\right)^2 \right]\right\}\textbf{T}_{m}
      \end{equation*} \\
      
& & \begin{equation*}
    m_{+\infty}\left(v\right) = \frac{1}{1 + exp\left( - \frac{v +39.7 }{9.48} \right)}
        \end{equation*} \\
        \hline
& Current & \begin{equation*}
I\left(v\right) = m \left(v\right)  \left(v-E_{K}\right) 
\end{equation*} \\


\hline
\hline

$Ca_L$ & Activation & \begin{equation*}
\alpha_m\left(v\right) = \frac{1.6}{1+ exp\left(-\frac{v-5}{13.9}\right)}
\end{equation*} \\

& & \begin{equation*}
\beta_m\left(v\right) = -0.02 \cdot \frac{v-1.31}{1-exp\left(\frac{v-1.31}{5.36}\right)} 
\end{equation*} \\

& & \begin{equation*}
\tau_m\left(v\right) = \frac{1}{\alpha_m\left(v\right)+\beta_m\left(v\right)}
\end{equation*} \\
 & & \begin{equation*}
m_{+\infty}\left(v\right) = \frac{1}{1+exp\left(-\frac{v+10}{10}\right)}
\end{equation*} \\
\hline
& Current & \begin{equation*}
I\left(v\right) = m^2 \left(v\right)  \left(v-E_{Ca^{2+}}\right) 
\end{equation*} \\

\hline
\hline

$Ca_T$ & Activation & \begin{equation*}
	\tau_m\left(v\right) =  0.612 + \frac{1}{ exp\left(-\frac{v+134}{16.7}\right) + exp\left(\frac{v+18.8}{18.2}\right) }
 \end{equation*} \\
 
& &  \begin{equation*}
	m_{+\infty}\left(v\right) = \frac{1}{1 + exp\left(-\frac{v+59}{6.2}\right) }
 \end{equation*} \\
\hline
& Inactivation & \begin{equation*}
 \tau_h\left(v\right) = \begin{cases}
 exp\left(\frac{v+469}{66.6}\right) & \text{if } v < -82 \\
 28 + exp\left(-\frac{v+24}{10.5}\right) & \text{otherwise}
\end{cases}
 \end{equation*} \\
& & \begin{equation*}
	h_{+\infty}\left(v\right) = \frac{1}{1 + exp\left(\frac{v+83}{4}\right) }
\end{equation*} \\
\hline
& Current & \begin{equation*}
I\left(v\right) = m^2 \left(v\right) h \left(v\right) \left(v-E_{Ca^{2+}}\right) 
\end{equation*} \\

\hline
\hline
H & Activation & \begin{equation*}
\tau_m\left(v\right) = \frac{1}{exp\left[-0.086\cdot\left(v+169.6\right)\right] + exp\left[0.0701\cdot\left( + v-26.7\right)\right]}
\end{equation*} \\

& & \begin{equation*}
m_{+\infty}\left(v\right) = \frac{1}{1+exp\left(\frac{v-86.4}{11.2}\right)} 
\end{equation*} \\

\hline
& Current & \begin{equation*}
I\left(v\right) = m \left(v\right)  \left(v-E_H\right) 
\end{equation*} \\

\hline
\hline

\end{longtable}
\end{center}

\textbf{Table 3-1. Equations of the active membrane properties. }

Bold literals indicate free parameters.

\end{document}
